# Supplementary material for: Reference-Free Variant Calling with Local Graph Construction with ska lo (SKA)
Source: Mol Biol Evol. 2025 Apr 2;42(4):msaf077. doi: 10.1093/molbev/msaf077 (PMC11986325; doi:10.1093/molbev/msaf077)
Supplement: msaf077_Supplementary_Data [file msaf077_supplementary_data.zip]

Archive with 3 entries (3 files):
- Supplementary_Data.xls
- Supplementary_Figures.pdf
- Supplementary_Methods.pdf
